# Supplementary material for: Rapid Fishery Assessment by Market Survey (RFAMS) – An Improved Rapid-Assessment Approach to Characterising Fish Landings in Developing Countries
Source: PLoS One. 2014 Oct 2;9(10):e109182. doi: 10.1371/journal.pone.0109182 (PMC4183571; doi:10.1371/journal.pone.0109182)
Supplement: Table S1 — Functional groups. List of the families (or species groups, e.g. squids) recorded during the RFAMS in Indonesia and the corresponding functional group each is allocated to. (XLSX) [file pone.0109182.s001.xlsx]

## Sheet: Sheet1
Table S1 List of the families (or species groups, e.g. squids) recorded during the RAP market surveys in Indonesia and the functional group each is allocated to.
Family or species group	Functional group
Characidae	Aquacultured
Cichlidae	Aquacultured
Channidae	Aquacultured
Nautilidae (nautilus)	Cephalopods
Octopodidae (octopus)	Cephalopods
Sepiidae (cuttlefish)	Cephalopods
Squids	Cephalopods
Alpheidae (snapper shrimps)	Crustaceans
Caridae (shrimp)	Crustaceans
other crab	Crustaceans
Palaemonidae (freshwater prawn)	Crustaceans
Palinuridae (crayfish/lobster)	Crustaceans
Penaeidae (prawns)	Crustaceans
Portunidae (swimmer crabs)	Crustaceans
Raninidae (spanner crabs)	Crustaceans
Scyllaridae (slipper crays)	Crustaceans
Stomatopods (mantis shrimps)	Crustaceans
Acropomatidae	Deepwater fish/sharks
Ariommatidae	Deepwater fish/sharks
Berycidae	Deepwater fish/sharks
Centrolophidae	Deepwater fish/sharks
Centrophoridae	Deepwater fish/sharks
Dalatiidae	Deepwater fish/sharks
Hexanchidae	Deepwater fish/sharks
Plesiobatidae	Deepwater fish/sharks
Rajidae	Deepwater fish/sharks
Squalidae	Deepwater fish/sharks
Squatinidae	Deepwater fish/sharks
Trachichthyidae	Deepwater fish/sharks
Trachipteridae	Deepwater fish/sharks
Albulidae	Inshore pelagics
Atherinidae	Inshore pelagics
Belonidae	Inshore pelagics
Chanidae	Inshore pelagics
Chirocentridae	Inshore pelagics
Clupeidae	Inshore pelagics
Elopidae	Inshore pelagics
Engraulidae	Inshore pelagics
Hemiramphidae	Inshore pelagics
Lactariidae	Inshore pelagics
Megalopidae	Inshore pelagics
Mugilidae	Inshore pelagics
Polynemidae	Inshore pelagics
Pristigasteridae	Inshore pelagics
Bramidae	Large pelagics
Coryphaenidae	Large pelagics
Gempylidae	Large pelagics
Istiophoridae	large pelagics
Lamprididae	Large pelagics
Molidae	Large pelagics
Rachycentridae	Large pelagics
Scombridae	Large pelagics
Sphyraenidae	Large pelagics
Xiphiidae	Large pelagics
Alopiidae	Large sharks
Carcharhinidae	Large sharks
Lamnidae	Large sharks
Sphyrnidae	Large sharks
Nomeidae	Mesopelagic
Algae	Other - non fish
Cheloniidae (sea turtles)	Other - non fish
Cnidaria (jellyfish)	Other - non fish
Delphinidae (true dolphins)	Other - non fish
Molluscs - Bivalves	Other - non fish
Molluscs - Gastropods	Other - non fish
Volutidae (baler shell)	Other - non fish
Mobulidae	Pelagic rays
Dasyatidae	Rays
Gymnuridae	Rays
Myliobatidae	Rays
Rhinidae	Rays
Rhinobatidae	Rays
Rhinopteridae	Rays
Rhynchobatidae	Rays
Acanthuridae	Reef fish - herbivores
Kyphosidae	Reef fish - herbivores
Ostraciidae	Reef fish - herbivores
Pomacanthidae	Reef fish - herbivores
Scaridae	Reef fish - herbivores
Siganidae	Reef fish - herbivores
Zanclidae	Reef fish - herbivores
Balistidae	Reef fish - med/large
Carangidae	Reef fish - med/large
Ephippidae	Reef fish - med/large
Haemulidae	Reef fish - med/large
Labridae	Reef fish - med/large
Lethrinidae	Reef fish - med/large
Lutjanidae	Reef fish - med/large
Nemipteridae	Reef fish - med/large
Priacanthidae	Reef fish - med/large
Scorpaenidae	Reef fish - med/large
Serranidae	Reef fish - med/large
Sparidae	Reef fish - med/large
Apogonidae	Reef fish - small
Aulopidae	Reef fish - small
Aulostomidae	Reef fish - small
Blenniidae	Reef fish - small
Caesionidae	Reef fish - small
Caproidae	Reef fish - small
Centriscidae	Reef fish - small
Centropomidae	Reef fish - small
Chaetodontidae	Reef fish - small
Cirrhitidae	Reef fish - small
Diodontidae	Reef fish - small
Fistularidae	Reef fish - small
Gobiidae	Reef fish - small
Holocentridae	Reef fish - small
Malacanthidae	Reef fish - small
Mullidae	Reef fish - small
Pempheridae	Reef fish - small
Pinguipedidae	Reef fish - small
Pomacentridae	Reef fish - small
Syngnathidae	Reef fish - small
Echeneidae	Small pelagics
Exocoetidae	Small pelagics
Lobotidae	Small pelagics
Menidae	Small pelagics
Carcharhinidae	Small sharks
Hemigaleidae	Small sharks
Hemiscyllidae	Small sharks
Orectolobidae	Small sharks
Pseudocarchariidae	Small sharks
Scyliorhinidae	Small sharks
Triakidae	Small sharks
Ambassidae	Soft bottom demersals
Ariidae	Soft bottom demersals
Callionymidae	Soft bottom demersals
Chlorophthalmidae	Soft bottom demersals
Congridae	Soft bottom demersals
Cynoglossidae	Soft bottom demersals
Drepaenidae	Soft bottom demersals
Gerreidae	Soft bottom demersals
Ginglymostomidae	Soft bottom demersals
Harpodontidae	Soft bottom demersals
Leiognathidae	Soft bottom demersals
Monacanthidae	Soft bottom demersals
Muraenesocidae	Soft bottom demersals
Muraenidae	Soft bottom demersals
Ophichthidae	Soft bottom demersals
Paralepididae	Soft bottom demersals
Paralichthyidae	Soft bottom demersals
Phosichthyidae	Soft bottom demersals
Platycephalidae	Soft bottom demersals
Plotosidae	Soft bottom demersals
Psettoidea	Soft bottom demersals
Scatophagidae	Soft bottom demersals
Sciaenidae	Soft bottom demersals
Sillaginidae	Soft bottom demersals
Soleidae	Soft bottom demersals
Stromateidae	Soft bottom demersals
Terapontidae	Soft bottom demersals
Tetraodontidae	Soft bottom demersals
Toxotidae	Soft bottom demersals
Triacanthidae	Soft bottom demersals
Trichiuridae	Soft bottom demersals
Triglidae	Soft bottom demersals
Uranoscopidae	Soft bottom demersals
