# Supplementary material for: Rapid Fishery Assessment by Market Survey (RFAMS) – An Improved Rapid-Assessment Approach to Characterising Fish Landings in Developing Countries
Source: PLoS One. 2014 Oct 2;9(10):e109182. doi: 10.1371/journal.pone.0109182 (PMC4183571; doi:10.1371/journal.pone.0109182)
Supplement: Table S2 — Major bathome and gear combinations recorded during this study. Those combinations recorded less than 10 times during the study were allocated to 'Rare'. Abbreviations used in MDS analyses are also included. (XLSX) [file pone.0109182.s002.xlsx]

## Sheet: Sheet1
Table S2 Major bathome and gear combinations recorded during this study, with abbreviations used in MDS analyses. Those combinations recorded less than 10 times during the study were allocated to 'Rare'.
Bathome/gear combination	Abbreviation
Estuarine : Pots/Trap	Est:Pot
Coastal : Bagan (light trap)	Coa:Bag
Coastal : Hand	Coa:Han
Coastal : Diver/Spear	Coa:Div
Coastal : Gillnet	Coa:Gil
Coastal : Handline	Coa:Hln
Coral Reef : Gillnet	CorRef:Gil
Coral Reef : Handline	CorRef:Hln
Shelf Demersal : Trawl (demersal)	SheDem:Trawl
Shelf Demersal : Trammel Net	SheDem:TraNet
Shelf Demersal : Gillnet	SheDem:Gil
Shelf Demersal : Handline	SheDem:Hln
Shelf Demersal : Longline	SheDem:Lng
Slope Demersal : Gillnet	SloDem:Gil
Slope Demersal : Longline	SloDem:Lng
Inshore Pelagic : Gillnet	InsPel:Gil
Inshore Pelagic : Purse Seine	InsPel:PurSei
Oceanic : Hand Net	Oce:HanNet
Oceanic : Gillnet	Oce:Gil
Oceanic : Handline	Oce:Hln
Oceanic : Longline	Oce:Lng
Aquaculture : Gillnet	Aqu:Gil
Rare	Rare
