# Supplementary material for: Rapid Fishery Assessment by Market Survey (RFAMS) – An Improved Rapid-Assessment Approach to Characterising Fish Landings in Developing Countries
Source: PLoS One. 2014 Oct 2;9(10):e109182. doi: 10.1371/journal.pone.0109182 (PMC4183571; doi:10.1371/journal.pone.0109182)
Supplement: Datasheet S1 — The Rapid Fisheries Assessment by Market Survey (RFAMS) data sheets. Used to capture the daily landings data and landing site characteristics. (XLS) [file pone.0109182.s003.xls]

## Sheet: Sheet1
Market code															Recorders
Date															Time
Estimated Tonnage															Fleet size				No.									No.
<100 kg					1-10 t										Type		<5 GT						with outboards
100-500					>10 t												5-10						without outboards
500-1 t																	10-30
Total landings tonnage																	>30
Habitat (% wt)
1. freshwater										5. shelf demersal												9. aquaculture
2. estuarine										6. slope demersal
3. coastal										7. inshore pelagic
4. coral reef										8. oceanic
Fishing methods (% wt)
1. cast net										6. longline												11. trawl (mid-water)
2. diver / spear										7. pots / traps												12. beach seine
3. dredge										8. purse seine												13. bagan (light trap)
4. gillnet										9. tidal trap												14. other (a)
5. handline										10. trawl (demersal)												15. other (b)
Cephalopods					%
					No. spp
										#	Bathome Method Wt														#	Bathome Method					Wt
Octopodidae (octopus)																		Squids
Sepiidae (cuttlefish)																		Nautilidae (nautilus)
Other molluscs					%
					No. spp
Bivalves - misc. small
Gastropods - misc. small
Volutidae (volutes, baler shell)
Crustaceans					%
					No. spp
Penaeidae (penaeid prawns)																		Raninidae (spanner crabs)
Palaemonidae (palaemonid prawns)																		Scyllaridae (slipper cray)
Stomatopods (mantis shrimp)
Palinuridae (crayfish/lobster)
Portunidae (swimmer crabs)
Other					%
					No. spp
Cheloniidae (sea turtles)
Delphinidae (true dolphins)
Cnidaria (jellyfish)
Algae
Abundance classes:						0 = 0				3 = 4-9					6 = 81-250						9 = 2000-6000
						1 = 1				4 = 10-27					7 = 250-750						10 = 6000-20000
						2 = 2-3				5 = 28-80					8 = 750-2000						11 = >20000
Elasmobranchs					%
					No. spp
										#	Bathome Method Wt														#	Bathome Method					Wt
Hexanchidae																		Rhynchobatidae
	Hexanchus griseus																	Rhinidae
Squalidae																		Rhinobatidae
	S. hemipinnis																		Rhinobatos pengalli
	S. montalbani																		R. jimbaranensis
Centrophoridae																		Dasyatidae
	Centrophorus spp.																		D. zugei
Hemiscyllidae																			Himantura fai
	Chiloscyllium punctatum																		H. gerrardi
Orectolobidae																			H. jenkinsii
Alopiidae																			H. leoparda
	Alopias pelagicus																		H. uarnacoides
	A. superciliosus																		H. uarnak
Lamnidae																			H. walga
	Isurus oxyrinchus																		Neotrygon kuhlii
Pseudocarchariidae																			Pastinachus sephen
Scyliorhinidae																			Pteroplaty.violacea
	Atelomycterus / Halaelurus																		Taeniura lymma
	Cephaloscyllium pictum																	Gymnuridae
Triakidae																			Gymnura poecilura
	Hemitriakis indroyonoi																		G. zonura
	Mustelus manazo																	Myliobatidae
	M. widodoi																		Aetobatus narinari
Hemigaleidae																		Rhinopteridae
	Hemigaleus microstoma																		Rhinoptera javanica
Carcharhinidae																		Mobulidae
	Carcharhinus amblyrhynchos																		Manta birostris
	C. brevipinna																		Mobula japanica
	C. falciformis																		M. tarapacana
	C. limbatus																		M. thurstoni
	C. longimanus
	C. melanopterus
	C. obscurus
	C. sorrah
	Galeocerdo cuvier
	Loxodon macrorhinus
	Prionace glauca
	Rhizoprionodon acutus
	Scoliodon laticaudus
	Triaenodon obesus
Sphyrnidae
	Sphyrna lewini
	S. mokarran
	S. zygaena
Abundance classes:						0 = 0				3 = 4-9					6 = 81-250						9 = 2000-6000
						1 = 1				4 = 10-27					7 = 250-750						10 = 6000-20000
						2 = 2-3				5 = 28-80					8 = 750-2000						11 = >20000
Teleosts					%
					No. spp
											#	Bathome Method Wt													#	Bathome Method					Wt
Clupeidae
Sardinella
Engraulidae
Carangidae
Caranx/Carangoides
Decapterus
Scomberoides
other
Scombridae
Thunnus / Euthynnus
Katsuwonis/Sarda
Other scombrids
Scomberomorus/Acanthocybium
Chanidae																		Xiphiidae
Ariidae																		Istiophoridae
Harpodontidae
Mugilidae																		Cynoglossidae
Atherinidae																		Paralichthyidae
Belonidae																		Psettoidea
Exocoetidae
Hemiramphidae																		Caesionidae
Holocentridae																		Balistidae
Scorpaenidae																		Monacanthidae
Platycephalidae																		Menidae
Serranidae
Priacanthidae
Rachycentridae
Coryphaenidae
Leiognathidae
Bramidae
Lutjanidae
Lobotidae
Gerreidae
Haemulidae
Sparidae
Lethrinidae
Nemipteridae
Polynemidae
Centropomidae - Lates
Sciaenidae
Mullidae
Chaetodontidae
Pomacanthidae
Labridae
Scaridae
Ephippidae
Siganidae
Acanthuridae
Sphyraenidae
Gempylidae
Trichiuridae
Abundance classes:						0 = 0				3 = 4-9					6 = 81-250						9 = 2000-6000
						1 = 1				4 = 10-27					7 = 250-750						10 = 6000-20000
						2 = 2-3				5 = 28-80					8 = 750-2000						11 = >20000
